# Supplementary material for: Intraocular Pressure-Lowering and Retina-Protective Effects of Exosome-Rich Conditioned Media from Human Amniotic Membrane Stem Cells in a Rat Model of Glaucoma
Source: Int J Mol Sci. 2023 Apr 29;24(9):8073. doi: 10.3390/ijms24098073 (PMC10179312; doi:10.3390/ijms24098073)
Supplement: Supplementary file 1 [file ijms-24-08073-s001.zip]

Archive with 1 entries (1 files):
- ijms-2341118-supplementary.pdf
